# Supplementary material for: Epac1 contributes to apremilast-mediated rescue of pemphigus autoantibody-induced loss of keratinocyte adhesion
Source: JCI Insight. 2025 Apr 29;10(10):e187481. doi: 10.1172/jci.insight.187481 (PMC12128971; doi:10.1172/jci.insight.187481)
Supplement: Supporting data values [file jciinsight-10-187481-s235.xlsx]

## Sheet: 1e 
1c	Dsg1 fluorescence
n	wt	ko
1	0.624
2	1.376
3	1
4	1.46017
5	0.539834
6	1
1		0.920853
2		1.11795
3		0.841
4		1.06427
5		2.58766
6		1.26601

## Sheet: 1f 
1e	Dsg3 fluorescence
n	wt	ko
1	1.12165
2	0.878349
3	0.89698
4	1.07961
5	1.02341
1		0.8648
2		1.09478
3		1.28831
4		2.00408
5		1.75552

## Sheet: 1g
1g	Dsc3 fluorscence
n	wt	ko
1	1
2	0.802041
3	1.19796
4	1.14111
5	0.858892
6	1
1		0.674055
2		0.433179
3		0.58227
4		0.648232
5		1.36238
6		1.15217

## Sheet: 2e
2e	band intensitiy
n	WT-Dsg1-198	KO-Dsg1-198	WT-Epac2	KO-Epac2
1	1	2.09787	1	4.8589
2	1	2.08587	1	2.68893
3	1	3.09298	1	2.42154
4	1	3.68377	1	2.26487

## Sheet: 2f
2f	fragments
	wt					Epac1 ko
	3	4	8.5	9	5	2	1	4	2.5	2
n	1	2	3	4	5	1	2	3	4	5

## Sheet: 2g
2g	fragments
		ctr					AK23
	wt	2	16	3	1	8.5	26	24	17	35	28.5
	ko	1	2.5	2	1	4	17	17.5	12	17	6
	n	1	2	3	4	5	1	2	3	4	5

## Sheet: 2i
2i	binding frequency Dsg1
n (Zellgrenzen)	WT	KO
1	6	10.7778
2	4.77778	9.44444
3	7.44444	10.8889
4	8.33333	16.5556
5	5.77778	6.66667
6	4.55556	10.3333
7	4.55556	9.33333
8	5.33333	6.44444
9	6	7.88889
10	5.11111	8

## Sheet: 2j
2j	distribution	Dsg1
n (Zellgrenzen)	Epac WT	Epac KO
1	1.9032	2.85027
2	0.861751	1.94392
3	1.75904	1.16258
4	1.10285	1.19828
5	1.22123	1.03368
6	1.47093	1.27313
7	0.27129	0.890447
8	1.41683	1.31101
9	2.00207	1.33999
10	0.924399	1.36854

## Sheet: 2k
2k	unbinding force		Dsg1
	WT	KO
1	33.76	32.94
2	43.27	39.43
3	33.06	34.17
4	17.53	17.37

## Sheet: 3a
3a	number of fragments
		wt											epac ko
		ctr					AK23						ctr				Ak23
	vehicle	0.41	1.69	0.68	0.81	1.42	7.33	4.64	4.9	9.33	4.62		0.714286	1	1.57	0.57	6.8	10	3.73	4.75
	Apr	1.5	0.8	0.9	1.08	3.71	3.5	3.44	2.3	4.17	2.71		1	0.71	0.45	2	7	9.2	4.36	2.5
	n	1	2	3	4	5	1	2	3	4	5		1	2	3	4	1	2	3	4

[truncated: 28 more sheets: 3b, 3c), 4b, 5b, 5c, 5d, 5f, 6b, 6c, S1a, S1c, S1d, S1e), S1f, S1g, S2a, S2b, S2c, S2d, S2e …]
